# Supplementary material for: Primary Metabolic Variations in Maize Plants Affected by Different Levels of Nitrogen Supply
Source: Metabolites. 2025 Aug 1;15(8):519. doi: 10.3390/metabo15080519 (PMC12388826; doi:10.3390/metabo15080519)
Supplement: Supplementary file 1 [file metabolites-15-00519-s001.zip]

Archive with 1 entries (1 files):
- metabolites-3757296-supplementary.xlsx
