# Supplementary material for: Primary Metabolic Variations in Maize Plants Affected by Different Levels of Nitrogen Supply
Source: Metabolites. 2025 Aug 1;15(8):519. doi: 10.3390/metabo15080519 (PMC12388826; doi:10.3390/metabo15080519)
Supplement: Supplementary file 1 [file metabolites-15-00519-s001.zip › metabolites-3757296-supplementary.xlsx]

## Sheet: Supplement Table S1
Supplement Table 1. Pairwise comparisons of Wilcoxon rank sum test values by cultivars and by leaf positions (n=18). ns, no significance; * p < 0.05; ** p < 0.01; *** p < 0.001
Metabolite		By cultivars				By leaf position
		MB	TYC	p value		LL	UL	p value
Amino acid	Tyr	0.023	0.036	0.034	*	0.019	0.04	0.000491	***
	Phe	0.014	0.018	0.383	ns	0.009	0.022	8.88e-05	***
	Ala	0.254	0.354	0.184	ns	0.196	0.412	0.00067	***
	Val	0.054	0.086	0.014	*	0.048	0.092	0.00053	***
	Leu	0.01	0.012	0.4	ns	0.009	0.012	0.157	ns
	Glu	0.019	0.019	0.937	ns	0.012	0.026	8.57e-05	***
	Gln	0.005	0.006	0.61	ns	0.004	0.007	0.09	ns
	Pro	0.012	0.023	0.106	ns	0.008	0.027	8.57e-05	***
	Asp	0.003	0.006	0.161	ns	0.002	0.007	0.014	*
	Asn	0.007	0.01	0.046	*	0.005	0.012	0.01	*
	Lys	0.012	0.017	0.26	ns	0.01	0.019	0.005	**
	Thr	0.001	0.002	0.561	ns	0.002	0.001	0.004	**
	Ile	0.008	0.009	0.656	ns	0.008	0.009	0.599	ns
Organic acid	QA	0.079	0.105	0.054	ns	0.103	0.081	0.023	*
	SA	0.049	0.074	0.001	**	0.058	0.065	0.376	ns
	CA	0.038	0.04	0.457	ns	0.046	0.033	0.000525	***
	MA	0.113	0.098	0.223	ns	0.119	0.092	0.024	*
Carbohydrate	Mal	0.015	0.024	0.274	ns	0.033	0.007	4.9e-05	***
	Suc	2.594	2.19	0.044	*	2.376	2.408	0.938	ns
	Fru	0.006	0.009	0.101	ns	0.012	0.003	0.000426	***
	Man	0.014	0.019	0.193	ns	0.026	0.007	0.000218	***
	Glc	0.608	0.926	0.481	ns	1.188	0.346	2.39e-05	***
	Gal	0.014	0.019	0.081	ns	0.021	0.013	1.78e-06	***
	Ser	0.026	0.055	0.038	*	0.029	0.052	0.014	*
	Gly	0.037	0.071	0.11	ns	0.051	0.057	0.776	ns

## Sheet: Supplementary Table S2
Supplementary Table 2: Pairwise comparison for primary metabolite levels across Nitrogen treatments by Cultivar and Leaf Position (n=3). ns, no significance; * p < 0.05; ** p < 0.01; *** p < 0.001
Metabolites	Cultivar	Leaf position	Group 1	Group 2	p-value			Metabolites	Cultivar	Leaf position	Group 1	Group 2	p-value
Mal	MB	UL	N0	N60	5.05e-07	****		Ala	MB	UL	N0	N60	0.2	ns
	MB	UL	N0	N100	0.0023	**			MB	UL	N0	N100	0.000237	***
	MB	UL	N60	N100	1.39e-06	****			MB	UL	N60	N100	0.000907	***
	MB	LL	N0	N60	1	ns			MB	LL	N0	N60	0.999	ns
	MB	LL	N0	N100	0.00016	***			MB	LL	N0	N100	0.000474	***
	MB	LL	N60	N100	0.00016	***			MB	LL	N60	N100	0.000488	***
	TYC	UL	N0	N60	4.45e-05	****			TYC	UL	N0	N60	0.143	ns
	TYC	UL	N0	N100	0.0021	**			TYC	UL	N0	N100	0.000105	***
	TYC	UL	N60	N100	3.78e-06	****			TYC	UL	N60	N100	0.000403	***
	TYC	LL	N0	N60	0.000176	***			TYC	LL	N0	N60	0.0455	*
	TYC	LL	N0	N100	0.967	ns			TYC	LL	N0	N100	1.49e-05	****
	TYC	LL	N60	N100	0.000153	***			TYC	LL	N60	N100	6.15e-05	****
Suc	MB	UL	N0	N60	0.000951	***		Val	MB	UL	N0	N60	0.818	ns
Suc	MB	UL	N0	N100	0.0112	*			MB	UL	N0	N100	0.0381	*
Suc	MB	UL	N60	N100	0.0752	ns			MB	UL	N60	N100	0.0186	*
Suc	MB	LL	N0	N60	0.00245	**			MB	LL	N0	N60	0.374	ns
Suc	MB	LL	N0	N100	0.781	ns			MB	LL	N0	N100	0.000361	***
Suc	MB	LL	N60	N100	0.00138	**			MB	LL	N60	N100	0.000148	***
Suc	TYC	UL	N0	N60	0.99	ns			TYC	UL	N0	N60	0.269	ns
Suc	TYC	UL	N0	N100	0.0211	*			TYC	UL	N0	N100	0.000546	***
Suc	TYC	UL	N60	N100	0.0181	*			TYC	UL	N60	N100	0.00208	**
Suc	TYC	LL	N0	N60	0.018	*			TYC	LL	N0	N60	0.0448	*
Suc	TYC	LL	N0	N100	0.0103	*			TYC	LL	N0	N100	8.29e-06	****
Suc	TYC	LL	N60	N100	0.869	ns			TYC	LL	N60	N100	3.1e-05	****
Fru	MB	UL	N0	N60	0.679	ns		Leu	MB	UL	N0	N60	0.000936	***
	MB	UL	N0	N100	0.679	ns			MB	UL	N0	N100	0.00019	***
	MB	UL	N60	N100	0.269	ns			MB	UL	N60	N100	0.12	ns
	MB	LL	N0	N60	0.0393	*			MB	LL	N0	N60	0.239	ns
	MB	LL	N0	N100	3.05e-05	****			MB	LL	N0	N100	8.42e-05	****
	MB	LL	N60	N100	0.00016	***			MB	LL	N60	N100	0.000237	***
	TYC	UL	N0	N60	0.819	ns			TYC	UL	N0	N60	0.087	ns
	TYC	UL	N0	N100	0.0242	*			TYC	UL	N0	N100	0.0107	*
	TYC	UL	N60	N100	0.0122	*			TYC	UL	N60	N100	0.252	ns
	TYC	LL	N0	N60	0.927	ns			TYC	LL	N0	N60	0.00261	**
	TYC	LL	N0	N100	0.00332	**			TYC	LL	N0	N100	3.93e-05	****
	TYC	LL	N60	N100	0.00471	**			TYC	LL	N60	N100	0.00137	**
Man	MB	UL	N0	N60	0.928	ns		CA	MB	UL	N0	N60	0.136	ns
	MB	UL	N0	N100	1	ns			MB	UL	N0	N100	0.527	ns
	MB	UL	N60	N100	0.928	ns			MB	UL	N60	N100	0.0328	*
	MB	LL	N0	N60	0.882	ns			MB	LL	N0	N60	1	ns
	MB	LL	N0	N100	5.26e-05	****			MB	LL	N0	N100	0.936	ns
	MB	LL	N60	N100	6.68e-05	****			MB	LL	N60	N100	0.936	ns
	TYC	UL	N0	N60	0.00649	**			TYC	UL	N0	N60	0.928	ns
	TYC	UL	N0	N100	0.000512	***			TYC	UL	N0	N100	0.0135	*
	TYC	UL	N60	N100	3.35e-05	****			TYC	UL	N60	N100	0.0204	*
	TYC	LL	N0	N60	0.0551	ns			TYC	LL	N0	N60	0.705	ns
	TYC	LL	N0	N100	0.00034	***			TYC	LL	N0	N100	0.888	ns
	TYC	LL	N60	N100	0.00339	**			TYC	LL	N60	N100	0.935	ns
Glc	MB	UL	N0	N60	0.000156	***		MA	MB	UL	N0	N60	0.000145	***
	MB	UL	N0	N100	0.0936	ns			MB	UL	N0	N100	2.12e-05	****
	MB	UL	N60	N100	0.000836	***			MB	UL	N60	N100	0.0183	*
	MB	LL	N0	N60	0.985	ns			MB	LL	N0	N60	0.0579	ns
	MB	LL	N0	N100	1.11e-05	****			MB	LL	N0	N100	0.306	ns
	MB	LL	N60	N100	1.04e-05	****			MB	LL	N60	N100	0.009	**
	TYC	UL	N0	N60	0.000149	***			TYC	UL	N0	N60	0.0148	*
	TYC	UL	N0	N100	0.00186	**			TYC	UL	N0	N100	0.00515	**
	TYC	UL	N60	N100	8.29e-06	****			TYC	UL	N60	N100	0.588	ns
	TYC	LL	N0	N60	0.00151	**			TYC	LL	N0	N60	0.177	ns
	TYC	LL	N0	N100	0.24	ns			TYC	LL	N0	N100	0.00331	**
	TYC	LL	N60	N100	0.000395	***			TYC	LL	N60	N100	0.000626	***
Gal	MB	UL	N0	N60	0.3	ns		Glu	MB	UL	N0	N60	0.0141	*
	MB	UL	N0	N100	0.0202	*			MB	UL	N0	N100	0.000248	***
	MB	UL	N60	N100	0.00373	**			MB	UL	N60	N100	0.0064	**
	MB	LL	N0	N60	0.986	ns			MB	LL	N0	N60	0.831	ns
	MB	LL	N0	N100	0.808	ns			MB	LL	N0	N100	6.19e-05	****
	MB	LL	N60	N100	0.886	ns			MB	LL	N60	N100	4.64e-05	****
	TYC	UL	N0	N60	0.0242	*			TYC	UL	N0	N60	0.214	ns
	TYC	UL	N0	N100	1	ns			TYC	UL	N0	N100	0.000114	***
	TYC	UL	N60	N100	0.0242	*			TYC	UL	N60	N100	0.000359	***
	TYC	LL	N0	N60	0.0249	*			TYC	LL	N0	N60	0.828	ns
	TYC	LL	N0	N100	0.99	ns			TYC	LL	N0	N100	0.00246	**
	TYC	LL	N60	N100	0.0291	*			TYC	LL	N60	N100	0.00421	**
Ser	MB	UL	N0	N60	0.964	ns		Gln	MB	UL	N0	N60	0.731	ns
	MB	UL	N0	N100	8.68e-05	****			MB	UL	N0	N100	0.000171	***
	MB	UL	N60	N100	9.95e-05	****			MB	UL	N60	N100	0.000111	***
	MB	LL	N0	N60	0.281	ns			MB	LL	N0	N100	0.00612	**
	MB	LL	N0	N100	0.000616	***			TYC	UL	N0	N60	0.0544	ns
	MB	LL	N60	N100	0.000203	***			TYC	UL	N0	N100	0.000108	***
	TYC	UL	N0	N60	0.108	ns			TYC	UL	N60	N100	0.000711	***
	TYC	UL	N0	N100	7.92e-05	****			TYC	LL	N0	N60	0.281	ns
	TYC	UL	N60	N100	0.000327	***			TYC	LL	N0	N100	0.000933	***
	TYC	LL	N0	N60	0.986	ns			TYC	LL	N60	N100	0.00388	**
	TYC	LL	N0	N100	5.64e-07	****		Pro	MB	UL	N0	N60	0.0111	*
	TYC	LL	N60	N100	5.78e-07	****			MB	UL	N0	N100	0.258	ns
Gly	MB	UL	N0	N60	0.665	ns			MB	UL	N60	N100	0.0884	ns
	MB	UL	N0	N100	5.98e-05	****			MB	LL	N0	N60	0.000793	***
	MB	UL	N60	N100	9.45e-05	****			MB	LL	N0	N100	0.152	ns
	MB	LL	N0	N60	0.00198	**			MB	LL	N60	N100	0.005	**
	MB	LL	N0	N100	5.87e-06	****			TYC	UL	N0	N60	0.94	ns
	MB	LL	N60	N100	8.68e-05	****			TYC	UL	N0	N100	0.0172	*
	TYC	UL	N0	N60	0.0983	ns			TYC	UL	N60	N100	0.0252	*
	TYC	UL	N0	N100	1.66e-05	****			TYC	LL	N0	N60	0.00611	**
	TYC	UL	N60	N100	5.18e-05	****			TYC	LL	N0	N100	0.963	ns
	TYC	LL	N0	N60	0.0244	*			TYC	LL	N60	N100	0.00793	**
	TYC	LL	N0	N100	2.48e-06	****		Asp	MB	UL	N0	N60	0.281	ns
	TYC	LL	N60	N100	8.54e-06	****			MB	UL	N0	N100	0.00212	**
QA	MB	UL	N0	N60	0.000235	***			MB	UL	N60	N100	0.0107	*
	MB	UL	N0	N100	0.325	ns			MB	LL	N60	N100	0.00219	**
	MB	UL	N60	N100	9.54e-05	****			TYC	UL	N0	N60	0.000794	***
	MB	LL	N0	N60	0.00769	**			TYC	UL	N0	N100	2.7e-07	****
	MB	LL	N0	N100	0.000223	***			TYC	UL	N60	N100	9.28e-07	****
	MB	LL	N60	N100	2.05e-05	****			TYC	LL	N0	N60	0.551	ns
	TYC	UL	N0	N60	0.153	ns			TYC	LL	N0	N100	0.00229	**
	TYC	UL	N0	N100	0.00446	**			TYC	LL	N60	N100	0.0063	**
	TYC	UL	N60	N100	0.0478	*		Asn	MB	UL	N0	N60	0.845	ns
	TYC	LL	N0	N60	0.707	ns			MB	UL	N0	N100	5.7e-06	****
	TYC	LL	N0	N100	0.408	ns			MB	UL	N60	N100	4.67e-06	****
	TYC	LL	N60	N100	0.15	ns			MB	LL	N0	N60	1	ns
SA	MB	UL	N0	N60	0.000654	***			MB	LL	N0	N100	0.0021	**
	MB	UL	N0	N100	0.738	ns			MB	LL	N60	N100	0.0021	**
	MB	UL	N60	N100	0.00116	**			TYC	UL	N0	N60	0.768	ns
	MB	LL	N0	N60	0.000346	***			TYC	UL	N0	N100	6.16e-06	****
	MB	LL	N0	N100	0.169	ns			TYC	UL	N60	N100	8.04e-06	****
	MB	LL	N60	N100	9.97e-05	****			TYC	LL	N0	N60	0.0242	*
	TYC	UL	N0	N60	0.167	ns			TYC	LL	N0	N100	1.68e-13	****
	TYC	UL	N0	N100	0.0241	*			TYC	LL	N60	N100	5.56e-13	****
	TYC	UL	N60	N100	0.329	ns		Lys	MB	UL	N0	N60	0.0272	*
	TYC	LL	N0	N60	0.245	ns			MB	UL	N0	N100	0.00137	**
	TYC	LL	N0	N100	0.979	ns			MB	UL	N60	N100	0.0502	ns
	TYC	LL	N60	N100	0.312	ns			MB	LL	N0	N60	0.427	ns
Tyr	MB	UL	N0	N60	0.154	ns			MB	LL	N0	N100	0.000206	***
	MB	UL	N0	N100	0.109	ns			MB	LL	N60	N100	0.000487	***
	MB	UL	N60	N100	0.00855	**			TYC	UL	N0	N60	0.0991	ns
	MB	LL	N0	N60	0.843	ns			TYC	UL	N0	N100	0.000123	***
	MB	LL	N0	N100	0.000914	***			TYC	UL	N60	N100	0.000599	***
	MB	LL	N60	N100	0.00142	**			TYC	LL	N0	N60	0.00447	**
	TYC	UL	N0	N60	0.554	ns			TYC	LL	N0	N100	0.000239	***
	TYC	UL	N0	N100	8.43e-05	****			TYC	LL	N60	N100	0.02	*
	TYC	UL	N60	N100	0.000153	***		Thr	MB	UL	N0	N60	0.768	ns
	TYC	LL	N0	N60	0.152	ns			MB	UL	N0	N100	1	ns
	TYC	LL	N0	N100	7.2e-05	****			MB	UL	N60	N100	0.768	ns
	TYC	LL	N60	N100	0.000246	***			MB	LL	N60	N100
Phe	MB	UL	N0	N60	0.911	ns			TYC	UL	N0	N60	1	ns
	MB	UL	N0	N100	0.177	ns			TYC	UL	N0	N100	0.109	ns
	MB	UL	N60	N100	0.104	ns			TYC	UL	N60	N100	0.109	ns
	MB	LL	N0	N60	0.718	ns			TYC	LL	N0	N60	0.0523	ns
	MB	LL	N0	N100	0.000743	***			TYC	LL	N0	N100	0.269	ns
	MB	LL	N60	N100	0.000424	***			TYC	LL	N60	N100	0.446	ns
	TYC	UL	N0	N60	0.276	ns		Ile	MB	UL	N0	N60	0.00447	**
	TYC	UL	N0	N100	5.07e-05	****			MB	UL	N0	N100	0.00357	**
	TYC	UL	N60	N100	0.000123	***			MB	UL	N60	N100	0.969	ns
	TYC	LL	N0	N60	0.515	ns			MB	LL	N0	N60	0.175	ns
	TYC	LL	N0	N100	0.00197	**			MB	LL	N0	N100	7.14e-05	****
	TYC	LL	N60	N100	0.00568	**			MB	LL	N60	N100	0.000228	***
									TYC	UL	N0	N60	0.276	ns
									TYC	UL	N0	N100	0.0283	*
									TYC	UL	N60	N100	0.24	ns
									TYC	LL	N0	N60	0.00554	**
									TYC	LL	N0	N100	9.44e-05	****
									TYC	LL	N60	N100	0.00307	**
